# Supplementary material for: Mr-lac3 and Mr-lcc2 in Metarhizium robertsii Regulate Conidiation and Maturation, Enhancing Tolerance to Abiotic Stresses and Pathogenicity
Source: J Fungi (Basel). 2025 Feb 22;11(3):176. doi: 10.3390/jof11030176 (PMC11942773; doi:10.3390/jof11030176)
Supplement: Supplementary file 1 [file jof-11-00176-s001.zip]

Archive with 1 entries (1 files):
- jof-3454687-supplementary.pdf
